# Supplementary material for: Case Report: DGAT1 deficiency in three infants including a novel missense variant: structural insights and comparison with reported cases
Source: Front Pediatr. 2026 May 12;14:1829390. doi: 10.3389/fped.2026.1829390 (PMC13201459; doi:10.3389/fped.2026.1829390)
Supplement: Supplementary file 2 [file Table2.xlsx]

## Sheet: Sheet1
Gene	Input Description	Input Selector ID	Status	Normalized	DNA genomic	DNA Transcript	RNA	Protein
DGAT1	NM_012079.6:c.1183C>T	N/A	Success	NM_012079.6:c.1183C>T	N/A	N/A	NM_012079.6:r.(1183c>u)	NM_012079.6(NP_036211.2):p.(Arg395Ter)
DGAT1	NC_000008.11(NM_012079.6):c.895-1G>A	N/A	Success	NC_000008.11(NM_012079.6):c.895-1G>A	NC_000008.11:g.144317713C>T	N/A	N/A	N/A
DGAT1	NM_012079.6:c.820C>T	N/A	Success	NM_012079.6:c.820C>T	N/A	N/A	NM_012079.6:r.(820c>u)	NM_012079.6(NP_036211.2):p.(Arg274Trp)
Source	https://mutalyzer.nl/batchprocessor
